# Supplementary material for: Participation of FaTRAB1 Transcription Factor in the Regulation of FaMADS1 Involved in ABA-Dependent Ripening of Strawberry Fruit
Source: Foods. 2023 Apr 26;12(9):1802. doi: 10.3390/foods12091802 (PMC10177999; doi:10.3390/foods12091802)
Supplement: Supplementary file 1 [file foods-12-01802-s001.zip]

Archive with 1 entries (1 files):
- foods-2323416-supplementary.pdf
